# Supplementary material for: Effects of Repeated Heating on Fatty Acid Composition of Plant-Based Cooking Oils
Source: Foods. 2022 Jan 12;11(2):192. doi: 10.3390/foods11020192 (PMC8774349; doi:10.3390/foods11020192)
Supplement: Supplementary file 1 [file foods-11-00192-s001.zip]

Archive with 1 entries (1 files):
- foods-1531865-supplementary.pdf
